# Supplementary material for: Significant Influence of Bound Rubber Thickness on the Rubber Reinforcement Effect
Source: Polymers (Basel). 2023 Apr 26;15(9):2051. doi: 10.3390/polym15092051 (PMC10181254; doi:10.3390/polym15092051)
Supplement: Supplementary file 1 [file polymers-15-02051-s001.zip]

Archive with 1 entries (1 files):
- polymers-2276860-supplementary.pdf
